# Supplementary material for: Fast Kinetic Response and Efficient Removal of Methyl Blue and Methyl Green Dyes by Functionalized Multiwall Carbon Nanotubes Powered with Iron Oxide Nanoparticles and Citrus reticulata Peel Extract
Source: Nanomaterials (Basel). 2025 Apr 14;15(8):603. doi: 10.3390/nano15080603 (PMC12029408; doi:10.3390/nano15080603)
Supplement: Supplementary file 1 [file nanomaterials-15-00603-s001.zip]

Archive with 1 entries (1 files):
- nanomaterials-3541044-supplementary.pdf
